# Supplementary material for: Angie-LAMP for diagnosis of human eosinophilic meningitis using dog as proxy: A LAMP assay for Angiostrongylus cantonensis DNA in cerebrospinal fluid
Source: PLoS Negl Trop Dis. 2023 May 1;17(5):e0011038. doi: 10.1371/journal.pntd.0011038 (PMC10174499; doi:10.1371/journal.pntd.0011038)
Supplement: S1 Table — (XLSX) [file pntd.0011038.s001.xlsx]

## Sheet: DATA S1
S1 Table: Summary of canine cerebrospinal fluid samples used in this study with diagnostic results
ID	year	purpose	#	Angio Ct1	Angio Ct2	Ct (Average)	CALL SSVS	DNA LAMP (min.)	DNA LAMP (ann. C)	DNA LAMP CALL	PM LAMP (Min)	PM LAMP (ann. C)	PM LAMP CALL	ITS-2 Ct	ITS-2 species ID	cox1 Ct	cox1 hapl.
Ag1	2020	CNA rule-in	1	-	39.51	39.51	equivocal			NEGATIVE				X		X
Ag2	2020	CNA rule-in	2	-	-		negative			NEGATIVE				-		-
Ag3	2020	CNA rule-in	3	31.63	32.68	32.155	strong positive	22.95	84.98	POSITIVE				35.76	failed	X
Ag4	2020	CNA rule-in	4	28.43	28.67	28.55	strong positive	13.5167	85.19	POSITIVE	13.1833	85.81	POSITIVE	36.11	failed	X
Ag5	2020	CNA rule-in	5	37.54	36.03	36.785	weak positive			NEGATIVE				37.11	failed	X
Ag6	2020	CNA rule-in	6	24.41	25.4	24.905	strong positive	10.3	85.14	POSITIVE				34.66	A. cantonensis	35	AC13
Ag7	2020	CNA rule-in	7	26.83	26.46	26.645	strong positive	13.3333	84.99	POSITIVE				37	A. cantonensis	X
Ag8	2020	CNA rule-in	8	25.18	24.85	25.015	strong positive	11.5833	85.24	POSITIVE	11.7167	85.77	POSITIVE	38.37	A. cantonensis	36.02	SYD.1
Ag9	2020	CNA rule-in	9	26.01	25.58	25.795	strong positive	13.1833	85.15	POSITIVE	13.4167	85.72	POSITIVE	38.09	A. cantonensis	X
Ag10	2020	CNA rule-in	10	-	-		negative			NEGATIVE				-		-
Ag11	2020	CNA rule-in	11	25.79	25.13	25.46	strong positive	10.75	85.04	POSITIVE				36.28	A. cantonensis	36.02	SYD.1
Ag12	2020	CNA rule-in	12	-	-		negative			NEGATIVE	-	-	NEGATIVE	-		-
Ag13	2020	CNA rule-in	13	-	39.33	39.33	equivocal			NEGATIVE				X		36.39	SYD.1
Ag14	2020	CNA rule-in	14	28.3	30.14	29.22	strong positive	13.8333	85.31	POSITIVE	15.3667	85.83	POSITIVE	35.2	A. cantonensis	X
Ag15	2020	CNA rule-in	15	-	-		negative			NEGATIVE	-	-	NEGATIVE	-		-
Ag16	2020	CNA rule-in	16	30.54	33.07	31.805	strong positive	17.0667	85.18	POSITIVE	25.9667	85.24	EQUIVOCAL	35.64	failed	38.22	failed
Ag17	2020	CNA rule-in	17	-	-		negative			NEGATIVE				-		-
Ag18	2020	CNA rule-in	18	37.45	38.04	37.745	equivocal			NEGATIVE				X		-
Ag19	2021	CNA rule-in	19	36.75	35.77	36.26	weak positive			NEGATIVE				X		-
Ag20	2021	CNA rule-in	20	28.82	28.29	28.555	strong positive	13.2333	85.3	POSITIVE				35.74	A. cantonensis	-
Ag21	2021	CNA rule-in	21	-	-		negative			NEGATIVE	15.7667	85.59	POSITIVE	-		-
Ag22	2021	CNA rule-in	22	31.03	31.01	31.02	strong positive	18.3	85.35	POSITIVE	21.35	85.33	POSITIVE	36.41	A. cantonensis	-
Ag23	2021	CNA rule-in	23	37.5	-	37.5	equivocal			NEGATIVE				X		-
Ag24	2021	CNA rule-in	24	30.3	30.25	30.275	strong positive	16.65	85.27	POSITIVE	17.45	85.56	POSITIVE	37.24	A. cantonensis	-
Ag25	2021	CNA rule-in	25	-	-		negative			NEGATIVE	-	-	NEGATIVE	-		-
Ag26	2021	CNA rule-in	26	31.75	31.34	31.545	strong positive			NEGATIVE	14.9333	85.3	POSITIVE	39.92	A. cantonensis	-
Ag27	2021	CNA rule-in	27	30.78	30.15	30.465	strong positive			NEGATIVE	18.55	84.71	POSITIVE	37.62	A. cantonensis	-
Ag28	2021	CNA rule-in	28	-	36.71	36.71	equivocal			NEGATIVE				X		-
Ag29	2021	CNA rule-in	29	29.64	29.7	29.67	strong positive	20.8167	85.42	POSITIVE				36.98	failed	-
Ag30	2021	CNA rule-in	30	32.8	33.64	33.22	strong positive			NEGATIVE				X		-
Ag31	2021	CNA rule-in	31	31.05	31.1	31.075	strong positive			NEGATIVE				38.05	failed	-
Ag32	2021	CNA rule-in	32	31.46	31.71	31.585	strong positive	17.65	85.4	POSITIVE	23.95	85.49	POSITIVE	39.62	failed	-
Ag33	2021	CNA rule-in	33	-	-		negative			NEGATIVE	-	-	NEGATIVE	-		-
Ag34	2021	CNA rule-in	34	36.11	35.87	35.99	weak positive	25.32	84.96	EQUIVOCAL				X		-
Ag35	2021	CNA rule-in	35	29.29	30	29.645	strong positive	13.3667	85.27	POSITIVE	12.9167	85.68	POSITIVE	39.73	failed	-
Ag36	2021	CNA rule-in	36	-	-		negative			NEGATIVE	-	-	NEGATIVE	-		-
Ag37	2021	CNA rule-in	37	-	-		negative			NEGATIVE				-		-
Ag38	2021	CNA rule-in	38	27.02	27.07	27.045	strong positive	12.3667	85.33	POSITIVE	13.1833	85.67	POSITIVE	36.36	A. cantonensis	-
Ag39	2021	CNA rule-in	39	27.13	26.58	26.855	strong positive	22.95	85.4	POSITIVE				33.33	A. cantonensis	-
Ag40	2021	CNA rule-in	40	-	-		negative	25.8333	85.08	EQUIVOCAL				-		-
Ag41	2021	CNA rule-in	41	31.87	31.24	31.555	strong positive	22.1333	85.09	POSITIVE				35.88	A. cantonensis	-
Ag42	2021	CNA rule-in	42	31.76	31.58	31.67	strong positive	13.4167	85.07	POSITIVE				37.72	failed	-
Ag43	2021	CNA rule-in	43	-	38.67	38.67	equivocal			NEGATIVE				X		-
Ag44	2021	CNA rule-in	44	35.94	36.31	36.125	weak positive	28.4	84.82	EQUIVOCAL				X		-
Ag45	2021	CNA rule-in	45	34.74	34.83	34.785	strong positive	23.5	85.16	POSITIVE				X		-
Ag46	2021	CNA rule-in	46	35.67	-	35.67	equivocal			NEGATIVE	-	-	NEGATIVE	X		-
Ag47	2021	CNA rule-in	47		-		negative			NEGATIVE	-	-	NEGATIVE	-		-
Ag48	2021	CNA rule-in	48	33.71	-	33.71	positive			NEGATIVE	-	-	NEGATIVE	-		-
Ag49	2021	CNA rule-in	49		-		negative			NEGATIVE				-		-
Ag50	2021	CNA rule-in	50	-	-		negative			NEGATIVE				-		-
Ag51	2021	CNA rule-in	51	34.04	33.32	33.68	strong positive			NEGATIVE				-		-
Ag52	2021	CNA rule-in	52	29.2	29.18	29.19	strong positive	18.0667	85.14	POSITIVE				-		-
Ag53-2	2022	CNA rule-in	53	35.98	25.46	30.72	positive	13.1167	85.34	POSITIVE	13	85.67	POSITIVE	-		-
Ag54	2022	CNA rule-in	54	31.25	31.19	31.22	strong positive	15.7333	85.4	POSITIVE	26.58	85.27	EQUIVOCAL	-		-
Ag55-2	2022	CNA rule-in	55	30.66	31.33	30.995	strong positive	20.5	85.33	POSITIVE				-		-
Ag56	2022	CNA rule-in	56	-	-		negative			NEGATIVE	-	-	NEGATIVE	-		-
Ag57-2	2022	CNA rule-in	57	29.97	29.34	29.655	strong positive	18.0167	85.16	POSITIVE	17.35	85.6	POSITIVE	-		-
Ag58	2022	CNA rule-in	58	29.8	29.58	29.69	strong positive	16.6333	84.59	POSITIVE	18.25	85.39	POSITIVE	-		-
Ag59	2022	CNA rule-in	59	-	-		negative			NEGATIVE	27.47	85.89	EQUIVOCAL	-		-
Ag60	2022	CNA rule-in	60	-	-		negative			NEGATIVE				-		-
Ag61	2022	CNA rule-in	61	36.05	36.65	36.35	weak positive			NEGATIVE				-		-
Ag62	2022	CNA rule-in	62	27.38	27.38	27.38	strong positive	21.3833	85.28	POSITIVE				-		-
Ag63	2022	CNA rule-in	63	-	-		negative			NEGATIVE	-	-	NEGATIVE	-		-
Ag64	2022	CNA rule-in	64	27.38	27.39	27.385	strong positive	17.1	85.03	POSITIVE	13.9667	85.57	POSITIVE	-		-
Ag65	2022	CNA rule-in	65	-	-		negative			NEGATIVE	-	-	NEGATIVE	-		-
Ag66	2022	CNA rule-in	66	26.85	27.04	26.945	strong positive	14.15	85.24	POSITIVE	10.5	85.67	POSITIVE	-		-
Ag67	2022	CNA rule-in	67	30.8	31.04	30.92	strong positive	24.7	84.98	POSITIVE	19.5	85.5	POSITIVE	-		-
Ag68	2022	CNA rule-in	68	-	-		negative			NEGATIVE	-	-	NEGATIVE	-		-
Ag69	2022	CNA rule-in	69	29.81	30.79	30.3	strong positive	20.7833	85.17	POSITIVE				-		-
Ag70	2022	non-infectious	70	-	-		negative			NEGATIVE	-	-	NEGATIVE	-		-
Ag71	2022	non-infectious	71	-	-		negative			NEGATIVE	-	-	NEGATIVE	-		-
Ag72	2022	CNA rule-in	72	29.62	29.49	29.555	strong positive	19.7833	84.83	POSITIVE	13.8667	85.65	POSITIVE	-		-
Ag73	2022	CNA rule-in	73	32.61	31.22	31.915	strong positive	17.4	84.96	POSITIVE	18.2167	85.54	POSITIVE	-		-
Ag74	2022	CNA rule-in	74	25.66	25.62	25.64	strong positive	21.0667	84.89	POSITIVE				-		-
Ag77	2022	CNA rule-in	77	26.83	26.85	26.84	strong positive	13.3833	85.17	POSITIVE	11.5833	85.48	POSITIVE	-		X
Ag78	2022	CNA rule-in	78	31.02	31.09	31.055	strong positive	14.7333	85.15	POSITIVE	18.35	85.59	POSITIVE	-		X
Ag79	2022	CNA rule-in	79	30.57	31.11	30.84	strong positive	18.85	85.03	POSITIVE	19.3833	85.39	POSITIVE	-		X
Ag80	2022	CNA rule-in	80	36.18	-	36.18	equivocal			NEGATIVE				-		X
Ag81	2022	CNA rule-in	81	-	-		negative			NEGATIVE				-		-
Ag82	2022	CNA rule-in	82	28.46	28.3	28.38	strong positive	14.8833	85.22	POSITIVE	14.2333	85.62	POSITIVE	-		33.66	SYD.1
Ag83	2022	CNA rule-in	83	26.19	26.24	26.215	strong positive	15.95	85.18	POSITIVE	12.6167	85.55	POSITIVE	-		39.77	failed
Ag84-2	2022	CNA rule-in	84	29.33	29.31	29.32	strong positive	13.25	85.34	POSITIVE				-		X
Ag85	2022	CNA rule-in	85	-	-		negative			NEGATIVE	-	-	NEGATIVE	-		-
Ag86	2022	CNA rule-in	86	30.08	29.79	29.935	strong positive	18.1333	84.73	POSITIVE	13.75	85.59	POSITIVE	-		X
Ag87-2	2022	CNA rule-in	87	30.41	30.8	30.605	strong positive	15.25	85.23	POSITIVE				-		X
Ag88	2022	CNA rule-in	88	32.49	32.58	32.535	strong positive			NEGATIVE	-	-	NEGATIVE	-		X
Ag89	2022	CNA rule-in	89	-	-		negative			NEGATIVE	-	-	NEGATIVE	-		-
Ag90	2022	CNA rule-in	90	34.04	34.25	34.145	strong positive	19.1833	85.09	POSITIVE	-	-	NEGATIVE	-		X
Ag91	2022	CNA rule-in	91	-	-		negative			NEGATIVE				-		-
Ag92	2022	CNA rule-in	92	34.9	-	34.9	positive			NEGATIVE	-	-	NEGATIVE	-		X
Ag93	2022	CNA rule-in	93	29.53	30.27	29.9	strong positive	19.2667	84.81	POSITIVE	20.9167	85.65	POSITIVE	-		X
Ag94	2022	CNA rule-in	94	-	-		negative			NEGATIVE				-		-
Ag95	2022	CNA rule-in	95	-	-		negative	28.1833		EQUIVOCAL				-		-
Ag96	2022	CNA rule-in	96	-	-		negative			NEGATIVE	27.33	85.66	EQUIVOCAL	-		-
Ag97	2022	CNA rule-in	97	-	-		negative			NEGATIVE				-		-
Ag98	2022	CNA rule-in	98	27.04	27.31	27.175	strong positive	13.05	85.16	POSITIVE	12.2833	85.51	POSITIVE	-		X
Ag99	2022	CNA rule-in	99	-	-		negative			NEGATIVE				-		-
Ag100	2022	CNA rule-in	100	31.23	31.73	31.48	strong positive	12.47	85.05	POSITIVE	20.6333	85.55	POSITIVE	-		X
Ag101	2022	CNA rule-in	101	33.74	34.32	34.03	strong positive	21.07	84.51	POSITIVE	-	-	NEGATIVE	-		X
Ag102	2022	CNA rule-in	102	36.18	37.48	36.83	weak positive			NEGATIVE				-		X
Ag103	2022	CNA rule-in	103	34.07	35.47	34.77	positive			NEGATIVE				-		X
Ag104	2022	CNA rule-in	104	-	-		negative			NEGATIVE				-		-
Ag105	2022	CNA rule-in	105	-	-		negative			NEGATIVE	-	-	NEGATIVE	-		-
Ag106	2022	CNA rule-in	106	-	-		negative			NEGATIVE	-	-	NEGATIVE	-		-
Ag107	2022	non-infectious	107	-	-		negative			NEGATIVE				-		-
Ag108	2022	CNA rule-in	108	-	-		negative			NEGATIVE	-	-	NEGATIVE	-		-
Ag109	2022	CNA rule-in	109	35.1	34.93	35.015	positive	27.8	85.02	EQUIVOCAL				-		X
Ag110	2022	CNA rule-in	110	34.26	33.32	33.79	strong positive	20.15	84.81	POSITIVE				-		X
Ag111	2022	CNA rule-in	111	-	-		negative			NEGATIVE	-	-	NEGATIVE	-		-
Ag112	2022	CNA rule-in	112	-	39.76	39.76	equivocal			NEGATIVE				-		X
Ag113	2022	CNA rule-in	113	-	-		negative			NEGATIVE				-		-
